# Supplementary material for: CCDC32 stabilizes clathrin-coated pits and drives their invagination
Source: eLife. 2026 Jan 5;14:RP107039. doi: 10.7554/eLife.107039 (PMC12768407; doi:10.7554/eLife.107039)
Supplement: Figure 1—figure supplement 1—source data 2. [file elife-107039-fig1-figsupp1-data2.zip]

Archive with 5 entries (4 files):
- Figure 1-figure supplement 1-source data 3/
- Figure 1-figure supplement 1-source data 3/Supplement 1A-GFP.tif
- Figure 1-figure supplement 1-source data 3/Supplement 1A-vinculin.tif
- Figure 1-figure supplement 1-source data 3/Supplement 1B-GFP.tif
- Figure 1-figure supplement 1-source data 3/Supplement 1B-vinculin.tif
