# Supplementary material for: CCDC32 stabilizes clathrin-coated pits and drives their invagination
Source: eLife. 2026 Jan 5;14:RP107039. doi: 10.7554/eLife.107039 (PMC12768407; doi:10.7554/eLife.107039)
Supplement: Figure 2—figure supplement 1—source data 3. [file elife-107039-fig2-figsupp1-data3.zip]

Archive with 6 entries (5 files):
- Figure 2-figure supplement 1-source data 3/
- Figure 2-figure supplement 1-source data 3/supplement 1A-AP2-alpha.tif
- Figure 2-figure supplement 1-source data 3/supplement 1A-AP2-beta.tif
- Figure 2-figure supplement 1-source data 3/supplement 1A-AP2-mu.tif
- Figure 2-figure supplement 1-source data 3/supplement 1A-AP2-sigma.tif
- Figure 2-figure supplement 1-source data 3/supplement 1A-Vinculin.tif
