# Supplementary material for: CCDC32 stabilizes clathrin-coated pits and drives their invagination
Source: eLife. 2026 Jan 5;14:RP107039. doi: 10.7554/eLife.107039 (PMC12768407; doi:10.7554/eLife.107039)
Supplement: Figure 5—source data 4. [file elife-107039-fig5-data4.zip]

Archive with 4 entries (3 files):
- Figure 5-source data 4/
- Figure 5-source data 4/5E.tif
- Figure 5-source data 4/5G.tif
- Figure 5-source data 4/5H.tif
