# Supplementary material for: CCDC32 stabilizes clathrin-coated pits and drives their invagination
Source: eLife. 2026 Jan 5;14:RP107039. doi: 10.7554/eLife.107039 (PMC12768407; doi:10.7554/eLife.107039)
Supplement: Figure 6—source data 2. [file elife-107039-fig6-data2.zip]

Archive with 2 entries (1 files):
- Figure 6-source data 2/
- Figure 6-source data 2/Figure 6-source data 2.pdf
