# Supplementary material for: CCDC32 stabilizes clathrin-coated pits and drives their invagination
Source: eLife. 2026 Jan 5;14:RP107039. doi: 10.7554/eLife.107039 (PMC12768407; doi:10.7554/eLife.107039)
Supplement: Figure 6—source data 3. [file elife-107039-fig6-data3.zip]

Archive with 5 entries (4 files):
- Figure 6-source data 3/
- Figure 6-source data 3/6B-left.tif
- Figure 6-source data 3/6B-right-beta.tif
- Figure 6-source data 3/6B-right-mu.tif
- Figure 6-source data 3/6B-right-sigma.tif
